# Supplementary material for: Comparative Evaluation of Bleomycin- and Collagen-V-Induced Models of Systemic Sclerosis: Insights into Fibrosis and Autoimmunity for Translational Research
Source: Int J Mol Sci. 2025 Mar 14;26(6):2618. doi: 10.3390/ijms26062618 (PMC11942454; doi:10.3390/ijms26062618)
Supplement: Supplementary file 1 [file ijms-26-02618-s001.zip]

Archive with 1 entries (1 files):
- ijms-3508614-supplementary.pdf
